# Supplementary material for: Characterization and Physiological Differences of Two Primary Cultures of Human Normal and Hypertrophic Scar Dermal Fibroblasts: A Pilot Study
Source: Biomedicines. 2024 Oct 10;12(10):2295. doi: 10.3390/biomedicines12102295 (PMC11504723; doi:10.3390/biomedicines12102295)
Supplement: Supplementary file 1 [file biomedicines-12-02295-s001.zip]

Archive with 1 entries (1 files):
- biomedicines-3211266-supplementary.pdf
